# Supplementary material for: Comparison of the Toxicological Effects of Pesticides in Non-Tumorigenic MCF-12A and Tumorigenic MCF-7 Human Breast Cells
Source: Int J Environ Res Public Health. 2022 Apr 7;19(8):4453. doi: 10.3390/ijerph19084453 (PMC9030493; doi:10.3390/ijerph19084453)
Supplement: Supplementary file 1 [file ijerph-19-04453-s001.zip]

Archive with 1 entries (1 files):
- ijerph-1640620-supplementary.pdf
